# Supplementary material for: Salivary Metabolomics for Oral Cancer Detection: A Narrative Review
Source: Metabolites. 2022 May 12;12(5):436. doi: 10.3390/metabo12050436 (PMC9144467; doi:10.3390/metabo12050436)
Supplement: Supplementary file 1 [file metabolites-12-00436-s001.zip]

Archive with 1 entries (1 files):
- metabolites-1682703-supplementary.xlsx
