# Supplementary material for: Salivary Metabolomics for Oral Cancer Detection: A Narrative Review
Source: Metabolites. 2022 May 12;12(5):436. doi: 10.3390/metabo12050436 (PMC9144467; doi:10.3390/metabo12050436)
Supplement: Supplementary file 1 [file metabolites-12-00436-s001.zip › metabolites-1682703-supplementary.xlsx]

## Sheet: TableS1
Table S1. Biomarkers of salivary metabolomics for oral cancer diagnosis
Reference No.	Author/Year	Saliva Collection Method	Analytical Method	Analytical Instrument	Groups	n	Comparison	Discrimination model/Biomarker	P value	Sensitivity %	Specificity %	Up/Down in OC	AUC	Metabolites in discrimination model/ Stastical analysis
20	Wang et al, 2014	Unstimulated	Untargeted	RPLC and HILIC with TOF-MS	HC	30	OSCC Stage I-II with HC	MLR		100	96.7		0.997	propionylcholine, acetylphenylalanine, sphinganine, phytosphingosine, and S-carboxymethyl-L-cysteine
					OSCC	30		Lactic acid	0.032	46.2	93.3	­	0.708	Mann-Whitney test
					Stage I-II	13		Hydroxyphenyllactic acid	0.03	92.3	46.7	­	0.71
					Stage III-IV	17		N-nonanoylglycine	0.022	69.2	73.3	­	0.721
								5-hydroxymethyluracil	0.024	53.8	96.7	­	0.718
								Succinic acid	0.003	69.2	83.3	­	0.785
								Ornithine	0.03	53.8	86.7	­	0.71
								Hexanoylcarnitine	0.015	61.5	83.3	­	0.733
								Propionylcholine	<0.0001	76.9	96.7	­	0.946
								Carnitine	0.039	92.3	50	¯	0.7
								4-hydroxy-L-glutamic acid	0.045	92.3	50	¯	0.695
								Acetylphenylalanine	<0.0001	92.3	76.7	¯	0.838
								Sphinganine	0.001	84.6	83.3	¯	0.818
								Phytosphingosine	<0.0001	92.3	83.3	¯	0.91
								S-carboxymethyl-L-cysteine	<0.0001	84.6	93.3	¯	0.913
							OSCC Stage III-IV with HC	MLR		86.7	94.1		0.971	propionylcholine, acetylphenylalanine, sphinganine, phytosphingosine, and S-carboxymethyl-L-cysteine
								Lactic acid		100	73.3	­	0.837	Mann-Whitney test
								Hydroxyphenyllactic acid		82.4	60	­	0.569
								N-nonanoylglycine		52.9	73.3	­	0.527
								5-hydroxymethyluracil		47.1	96.7	­	0.471
								Succinic acid		88.2	66.7	­	0.786
								Ornithine		82.4	73.3	­	0.671
								Hexanoylcarnitine		70.6	60	­	0.612
								Propionylcholine		64.7	80	­	0.788
								Carnitine		94.1	46.7	¯	0.629
								4-hydroxy-L-glutamic acid		94.1	56.7	¯	0.708
								Acetylphenylalanine		82.4	70	¯	0.765
								Sphinganine		70.6	83.3	¯	0.59
								Phytosphingosine		76.5	83.3	¯	0.875
								S-carboxymethyl-L-cysteine		88.2	90	¯	0.888
21	Ohshima et al, 2017	Unstimulated	Untargeted	CE-TOFMS	HC	21	OSCC with HC	Choline	6.0E-0.5			­		Wilcoxon rank sum test
					OSCC	22		p-Hydroxyphenylacetic acid	0.001			­
								2-Hydroxy-4-methylvaleric acid	0.001			­
								Valine	0.002			­
								3-Phenyl-lactic acid	0.003			­
								Leucine	0.004			­
								Hexanoic acid	0.005			­
								Octanoic acid	0.007			­
								Terepthalic acid	0.007			­
								g-Butyrobetaine	0.01			­
								3-(4-Hydroxyphenyl) propionic acid	0.01			­
								Isoleucine	0.011			­
								Tryptophan	0.014			­
								3-Phenylpropionic acid	0.016			­
								2-Hydroxy valeric acid	0.017			­
								Butyric acid	0.019			­
								Cadaverine	0.026			­
								2- Oxoisovaleric acid	0.03			­
								N6,N6,N6-Trimethyllysine	0.035			­
								Taurine	0.035			­
								Glycolic acid	0.036			­
								3-Hydroxybutyric acid	0.037			­
								Heptanoic acid	0.037			­
								Alanine	0.046			­
								Urea	0.026			¯
22	Sa Alves et al, 2021	Unstimulated	Untargeted	GC-MS	HC	41	OSCC with HC	Malic acid	3.7012×10−16			­	0.98103	Mann-Whitney test with FDR correction
					OSCC	27		Lactose	3.1755 × 10−16			¯	0.96387
								Catechol	7.1635 × 10−13			¯	0.9467
								2-Ketoadipic acid	6.363 × 10−12			¯	0.94128
								Maltose	2.0868 × 10−11			­	0.9336
								Methionine	3.0633 × 10−15			­	0.92502
								Urea	1.687 × 10−10			¯	0.92502
								Leucine	8.7168 × 10−11			¯	0.92322
								Inosine	9.7882 × 10−11			­	0.92186
								Protocatecheuic acid	2.7666 × 10−11			­	0.91192
								Dihydroxyacetone phosphate	1.687 × 10−10			­	0.89657
								Galacturonic acid	8.9307 × 10−10			­	0.88573
								Margaric acid	0.0018846			¯	0.86902
								Uracil	3.04 × 10−8			­	0.86721
								Isocitric acid	3.6657 × 10−8			­	0.86585
								Ribose 5-phosphate	3.1666 × 10−7			­	0.84146
								O-Phospho-Serine	9.548 × 10−7			­	0.82385
								Indole-3-acetic acid	3.0805 × 10−9			­	0.82204
								Palmitic acid	3.294 × 10−5			¯	0.82204
								2-Ketoglutaric acid	1.3092 × 10−5			­	0.81798
								Maleic acid				­	0.8103
								Pantothenic acid	1.4172 × 10−10			­	0.80307
								Spermidine	5.3374 × 10−5			­	0.80217
								Lactitol	2.1547 × 10−6			­
								3-Hydroxypropionic acid	4.4319 × 10−5			­
								Hipuric acid	1.4925 × 10−5			­
								Palmitic acid	3.3213 × 10−5			¯
								4-Hydroxyphenylacetic acid	2.1476 × 10−10			­
								Gluconic acid	7.7433 × 10−6			­
								Ornithine	0.0010593			¯
								Sucrose	0.0039383			¯
								Octadecanol	0.0064518			¯
								Threitol	0.0069549			¯
								Acetoacetic acid	0.0074047			¯
								Methionine sulfone	0.0085698			¯
								Phosphoric acid	0.022159			¯
								Elaidic acid	0.038044			¯
								Mannose	0.042273			¯
								Sorbitol	0.046325			¯
								Citric acid	0.046725			¯
								3-Aminopropanoic acid	0.048905			¯
23	Song et al, 2020	Unstimulated	Untargeted	CPSI-MS	HC	124	PML vs HC	Lasso regression model	0.9717				0.9779	62 metabolites, Validation data
					PML	124		Putrescine	0.0075			­		Student's t-test with FDR correction
					OSCC	125		Cadaverine	0.0006			­
								Thymidine	0.0671			­
								Adenosine	0.216			­
								5-Aminopentoate	0.6101			­
								Hippuric acid	0.1266			¯
								Phosphocholine	0			¯
								Glucose	0.0558			¯
								Serine	0.383			¯
								Adrenic acid	0.0832			¯
							OSCC vs PML	Lasso regression model	0.9169				0.9325	62 metabolites, Validation data
								Putrescine	0			­		Student's t-test with FDR correction
								Cadaverine	0.0056			­
								Thymidine	0			­
								Adenosine	0			­
								5-Aminopentoate	0			­
								Hippuric acid	0.0006			¯
								Phosphocholine	0			¯
								Glucose	0.0091			¯
								Serine	0			¯
								Adrenic acid	0			¯
							OSCC vs HC	Lasso regression model	0.9779				0.9325	62 metabolites, Validation data
								Putrescine	0			­		Student's t-test with FDR correction
								Cadaverine	0.001			­
								Thymidine	0			­
								Adenosine	0			­
								5-Aminopentoate	0			­
								Hippuric acid	0.0008			¯
								Phosphocholine	0			¯
								Glucose	0.0002			¯
								Serine	0			¯
								Adrenic acid	0			¯
24	Wei et al, 2011	Unstimulated	Untargeted	UPLC-QTOFMS	HC	34	OSCC with HC	MLR		86.5	82.4		0.89	Lactic acid and valine
					OLK	32		Lactic acid	0.0178	73	70.6	­	0.8	Mann-Whitney test with FDR correction
					OSCC	37		Valine	0.00219	61.8	62.2	¯	0.56
								c-Aminobutyric acid	0.0055	82.4	75.7	¯	0.81
								Phenylalanine	0.000938	52.9	56.8	¯	0.64
								n-Eicosanoic acid	0.0353	51.4	73.5	­	0.67
							OSCC with OLK	MLR		94.6	84.4		0.97	Lactic acid, valine, and phenylalanine
								Lactic acid	0.0322	73	75	­	0.82	Mann-Whitney test with FDR correction
								Valine	0.00567	78.1	75.8	¯	0.83
								c-Aminobutyric acid	0.0213	75	70.3	¯	0.75
								Isoleucine	0.0428			¯
								Leucine	0.0421			¯
								n-Tetradecanoic acid	0.00325			¯
								Proline	0.0155			¯
								Phenylalanine	0.00292	71.9	75.7	¯	0.78
								Threonine	0.00825			¯
								n-Dodecanoic acid	0.00175			¯
								3-Indolepropionic acid	0.00433			­
								n-Eicosanoic acid	0.00908	70.3	87.5	­	0.77
							OLK with HC	Isoleucine	0.022			­		Mann-Whitney test with FDR correction
								n-Tetradecanoic acid	0.033			­
								Phenylalanine	0.024			­
								Threonine	0.0148
								Homocysteine	0.0418			­
								4-Methoxyphenylacetic acid	0.0168			­
25	Ishikawa et al, 2020	Unstimulated	Untargeted	CE-TOFMS	OLP	26	OSCC with OLP	MLR	0				0.856	Indole-3-acetate and ethanolamine phosphate
					OSCC	34		Trimethylamine N-oxide	0.034			­	0.661	Mann-Whitney test
								Putrescine	0.005			­	0.712
								Creatinine	0			­	0.766
								5-Aminovalerate	0			­	0.786
								Pipecolate	0.042			­	0.604
								N-Acetylputrescine	0.027			­	0.667
								gamma-Butyrobetaine	0.012			­	0.691
								Indole-3-acetate	0			­	0.786
								N-Acetylhistidine	0.043			­	0.617
								o-Acetylcarnitine	0.016			¯	0.683
								N1-Acetylspermine	0.02			­	0.674
								2'-Deoxyinsine	0.003			­	0.669
								Ethanolamine phosphate	0.007			­	0.702
								N-Acetylglucosamine	0.007			­	0.704
26	Sridharan et al, 2019	Unstimulated	Untargeted	LC-QTOFMS	HC	18	OSCC with HC	Deoxycholic acid disulfate	P<0.05			­		ANOVA
					OLK	21		6 beta- Hydroxytriamcinolone acetonide	P<0.05			­
					OSCC	22		Etoposide glucuronide	P<0.05			­
								Sativic acid	P<0.05			­
								13-cis-retinol	P<0.05			­
								16-iodo-hexadecanoic acid	P<0.05			­
								Prephytoene diphosphate	P<0.05			­
								PGF1a alcohol	P<0.05			­
								Hexadecanedioic acid	P<0.05			­
								Tetradecanedioic acid	P<0.05			­
								17beta-Estradiol 17-(beta-d-glucuronide)	P<0.05			­
								Hydroquinine, 10,11-dihydroxy	P<0.05			­
								1-methylhistidine	P<0.05			­
								Inositol 1,3,4-trisphosphate	P<0.05			­
								Pseudouridine	P<0.05			¯
								Spaglumic Acid	P<0.05			­
								d-Glycerate 2-phosphate	P<0.05			­
								2-Hydroxymestranol	P<0.05			­
								Octopine	P<0.05			­
								Fumarylacetoacetic acid	P<0.05			­
								4-Nitroquinoline-1-oxide	P<0.05			­
								Estrone 3-sulfate	P<0.05			­
								Etidronic acid	P<0.05			­
								Dihydroisolysergic acid II	P<0.05			­
								2-Oxoarginine	P<0.05			­
								Octadecanoic acid trichloroethyl ester	P<0.05			­
								Norcocaine nitroxide	P<0.05			­
								gamma-Aminobutyryl-lysine	P<0.05			­
								9-chloro-10-hydroxy-hexa decanoic acid	P<0.05			­
								Dextrorphan sulfate	P<0.05			­
								Sphinganine 1-phosphate	P<0.05			­
								4-Hydroxyaminoquinoline N-oxide	P<0.05			­
								n-histidyl-2- aminonaphthalene (betana)	P<0.05			­
								Undecaprenyl diphosphate	P<0.05			­
								d-Urobilinogen	P<0.05			­
								Estrone 3-glucuronide	P<0.05			­
								(S)-Uredoglycolic acid	P<0.05			­
								12-Amino-octadecanoic acid	P<0.05			¯
								Ubiquinone	P<0.05			¯
								Deoxypodophyllotoxin	P<0.05			¯
								Zolpidem Metabolite II	P<0.05			¯
								Estradiol valerate	P<0.05			¯
								Neuraminic acid	P<0.05			¯
								L-Homocysteic acid	P<0.05			¯
								Isosorbide dinitrate	P<0.05			¯
								Muramic acid	P<0.05			¯
								Retinol phosphate	P<0.05			¯
								3-Hydroxylidocaine glucuronide	P<0.05			¯
HC	Healty control
PML	Premalignant lesion stage
OSCC	Oral squamous cell carcinoma
OLK	Oral leukoplakia
MLR	Multiple logistic regression

## Sheet: TableS2
Table S2. Salivary biomarkers detected using NMR
Reference No.	Author/Year	Saliva collection method	NMR method	Groups	n	Statistical analysis	Biomarker	P-value	Up/down in disease groups
55	Lohavanichbutr et al, 2018	N/A	1H NMR 800 MHz	OCC	101	Linear regression. P-values were calculated using a linear regression model.	Glutamate	3.79e-07	¯
				HC	35		Dimethylamine	1.11e-06	¯
							Proline	2.19e-05	¯
							2-hydroxy-3-methylvalerate	0.000374	­
							Succinate	0.000419	­
							Isoleucine	0.001	¯
							Leucine	0.002	¯
							Trimethylamine	0.003	­
							Glucose	0.003	­
							Tyrosine	0.005	¯
							2-hydroxybutyrate	0.009	­
							lactate	0.01	­
							valine	0.01	¯
							Phenylalanine	0.013	¯
							Glutamine	0.016	¯
							Glycine	0.016	¯
							Mannose	0.015	­
							Alanine	0.024	¯
							Threonine	0.024	¯
							2-hydroxyisovaleric acid	0.027	­
56	Mikkonen et al, 2018	Unstimulated saliva	1H NMR 600 MHz	HC	8	Mann–Whitney U Test	Butyrate	0.562	­
				HNSCC	30		Propionate	0.428	­
							1, 2-propanediol	0.032	­
							Fucose	0.003	­
							Lactate	0.986	­
							Alanine	0.82	¯
							Butanol	0.428	­
							Acetate	0.428	¯
							Pyruvate	0.148	­
							Succinate	0.765	¯
							Methylamine	0.445	­
							Choline	0.765	¯
							Taurine	0.502	¯
							Methanol	0.515	­
							Proline	0.043	¯
							Tyrosine	0.847	­
							Phenylalanine	0.88	­
							Formate	0.428	­
							Glycine	0.582	­
57	García-Villaescusa et al, 2018	Unstimulated saliva collected using draining method	NMR 600 MHz	HC	120	Student's t-test	Leucine	0.029	¯
				GBL	10		Valine	0.045	¯
							Isoleucine	0.035	¯
							Propionate	0.004	­
							Alanine	0.029	¯
							Acetate	0.014	­
							Propionate	0.0001	­
							Ethanolamine	0.021	¯
							Sucrose	0.004	¯
58	Gilany et al, 2019	Unstimulated saliva	1H NMR 500 MHz	HC	16	Mann Whitney U Test	L-lactic acid	<0.05	¯
				CHB	20		Butyric acid	<0.05	¯
							Pyruvate	<0.05	¯
							4-pyridoxic acid	<0.01	¯
							4-hydroxybenzoic acid	<0.05	¯
							Propionic acid	<0.05	­
							Putrescine	<0.05	­
							Acetic acid	<0.001	­
							Succinic acid	<0.01	­
							Tyrosine	<0.05	­
OSCC	squamous cell carcinoma of the oral cavity and oropharynx
OPC	oropharyngeal squamous cell carcinoma
HNSCC	head and neck squamous cell carcinoma
GBL	glioblastoma
CHB	chronic hepatitis B
